# Supplementary material for: Recruitment Kinetics of XRCC1 and RNF8 Following MeV Proton and α-Particle Micro-Irradiation
Source: Biology (Basel). 2023 Jun 27;12(7):921. doi: 10.3390/biology12070921 (PMC10376363; doi:10.3390/biology12070921)
Supplement: Supplementary file 1 [file biology-12-00921-s001.zip]

Archive with 1 entries (1 files):
- biology-2405939-supplementary.pdf
